# Supplementary material for: Design and Expression of Fasciola hepatica Multiepitope Constructs Using mRNA Vaccine Technology
Source: Int J Mol Sci. 2025 Jan 30;26(3):1190. doi: 10.3390/ijms26031190 (PMC11818309; doi:10.3390/ijms26031190)
Supplement: Supplementary file 1 [file ijms-26-01190-s001.zip]

Archive with 2 entries (2 files):
- ijms-3407116 Suplementary Table S1.xlsx
- ijms-3407116 Supplementary Figures.pdf
