# Supplementary material for: Design and Expression of Fasciola hepatica Multiepitope Constructs Using mRNA Vaccine Technology
Source: Int J Mol Sci. 2025 Jan 30;26(3):1190. doi: 10.3390/ijms26031190 (PMC11818309; doi:10.3390/ijms26031190)
Supplement: Supplementary file 1 [file ijms-26-01190-s001.zip › ijms-3407116 Suplementary Table S1.xlsx]

## Sheet: tablepaper
Table S1. 105 selected T-Cell epitopes and their characteristics.
#	peptide	Identifier	DeepLoc 2.0 localization	DeepLoc 2.0 Signals	Adult	Egg	Juveniles	Metacercariae	NEJS_1hr	NEJS_24hrs	NEJS_3hrs	Protein description	UniProtKB/TrEMBL	AlgPred 2.0 score	AlgPred 2.0 prediction	ToxinPred 2.0 score	ToxinPred 2.0 prediction	VaxiJen score	VaxiJen prediction	Hydrophobicity	Steric hindrance	Sidebulk	Hydropathicity	Amphipathicity	Hydrophilicity	Net Hydrogen	Charge	pI	Molecular weight
1	AARQNIIVASMNYRV	maker-scaffold10x_47_pilon-snap-gene-0.44	Extracellular	Signal peptide	7.9	1.2	25.6	61.6	56.9	77.9	53.5	Carboxylic ester hydrolase	A0A4E0QZQ3	0.259	Non-Allergen	-0.97	Non-Toxin	1.0819	ANTIGEN	-0.15	0.66	0.66	0.21	0.41	-0.32	1.07	2	10.84	1706.21
2	ADALLRLQATYKLSA	maker-scaffold10x_637_pilon-snap-gene-0.140	Extracellular	Signal peptide	50.4	6.3	194.5	126.2	106.7	530.8	201.6	Procollagen-proline 4-dioxygenase	A0A4E0RL45	0.352	Allergen	-0.77	Non-Toxin	-0.1023	NON-ANTIGEN	-0.1	0.58	0.58	0.28	0.49	-0.16	0.8	1	8.93	1634.12
3	AKFIRSILDLAIASL	maker-scaffold10x_235_pilon-snap-gene-0.3	Extracellular	Signal peptide	80.6	27.7	231.8	212.7	217.6	133.7	212.7			0.327	Allergen	-0.62	Non-Toxin	0.5772	ANTIGEN	0.07	0.61	0.61	1.31	0.41	-0.35	0.6	1	9.1	1631.21
4	ALLRFVRPCQLYHIR	maker-scaffold10x_217_pilon-snap-gene-1.120	Extracellular	Signal peptide	4.2	0.3	4.2	60	66.4	193.4	85.3			0.318	Allergen	-0.67	Non-Toxin	0.4599	ANTIGEN	-0.18	0.57	0.57	0.27	0.67	-0.42	1.07	3.5	10.77	1885.53
5	ARQNIIVASMNYRVG	maker-scaffold10x_47_pilon-snap-gene-0.44	Extracellular	Signal peptide	7.9	1.2	25.6	61.6	56.9	77.9	53.5	Carboxylic ester hydrolase	A0A4E0QZQ3	0.277	Non-Allergen	-1.03	Non-Toxin	0.701	ANTIGEN	-0.15	0.67	0.67	0.06	0.41	-0.29	1.07	2	10.84	1692.19
6	ARVVFIRAKLVYRIA	maker-scaffold10x_819_pilon-snap-gene-0.42	Extracellular	Signal peptide	102.5	1.8	1648.4	1130.2	1191.6	3676.1	1287.4			0.278	Non-Allergen	-1.19	Non-Toxin	0.5117	ANTIGEN	-0.09	0.65	0.65	0.99	0.73	-0.28	1	4	11.73	1775.43
7	ASLLYEIVSALEIKD	maker-scaffold10x_1543_pilon-snap-gene-0.11	Extracellular	Signal peptide	23.5	10.1	106.6	100.7	82.9	107.1	89.4	Procollagen-lysine 2-oxoglutarate 5-dioxygenase	A0A4E0R9S3	0.351	Allergen	-0.99	Non-Toxin	-0.0062	NON-ANTIGEN	0.04	0.62	0.62	0.73	0.41	-0.08	0.53	-2	4.14	1664.15
8	AYIVRMPYRIDAKMT	maker-scaffold10x_1149_pilon-snap-gene-0.4	Extracellular	Signal peptide	9.7	1.7	133.1	5.7	5.3	10.6	4			0.255	Non-Allergen	-0.99	Non-Toxin	1.0499	ANTIGEN	-0.17	0.65	0.65	-0.05	0.57	-0.11	0.93	2	9.72	1828.43
9	DLLVLIKSAPSHFAL	snap_masked-scaffold10x_251_pilon-processed-gene-0.40	Extracellular	Signal peptide	305	49.6	56.1	515	567.3	333.9	655.6			0.466	Allergen	-1.54	Non-Toxin	0.3589	NON-ANTIGEN	0.11	0.54	0.54	1.1	0.34	-0.53	0.4	0.5	7.09	1624.18
10	DMFMYTLSSVKSIKL	maker-scaffold10x_327_pilon-snap-gene-0.32	Extracellular	Signal peptide	3475	35.5	825.2	1148.5	1183.5	594.7	1091.4	Multi-domain cystatin	A0A4E0RCV5	0.193	Non-Allergen	-0.7	Non-Toxin	0.1732	NON-ANTIGEN	-0.03	0.64	0.64	0.48	0.49	-0.32	0.67	1	8.83	1763.36
11	DSSNKVRLSKLLRFR	maker-scaffold10x_1075_pilon-augustus-gene-0.40	Extracellular	Signal peptide	179.4	33.2	139.1	226.5	193.2	205.6	204			0.289	Non-Allergen	-1.16	Non-Toxin	0.9315	ANTIGEN	-0.46	0.63	0.63	-0.82	0.98	0.65	1.47	4	11.73	1819.35
12	EGLNRIDRLKASILL	maker-scaffold10x_332_pilon-augustus-gene-0.12	Extracellular	Signal peptide	10.3	0.5	118.1	26.5	19.5	34.6	21.4	Basement membrane-specific heparan sulfate proteoglycan core protein	A0A4E0S494	0.308	Allergen	-1.75	Non-Toxin	-0.5585	NON-ANTIGEN	-0.19	0.63	0.63	0.09	0.66	0.28	1	1	9.1	1711.27
13	ERGYIRMARNRVLAV	maker-scaffold10x_1194_pilon-snap-gene-0.35	Extracellular	Signal peptide	26797.8	7.1	21239.6	0.8	2.7	241.4	7.7			0.235	Non-Allergen	-1.53	Non-Toxin	0.5451	ANTIGEN	-0.33	0.67	0.67	-0.3	0.74	0.27	1.33	3	11.54	1804.36
14	FIGHLFVMAAVMLML	snap_masked-scaffold10x_58_pilon-processed-gene-0.90	Extracellular	Signal peptide	147	52.9	165.9	237.2	221.9	216.9	238.4			0.239	Non-Allergen	-1.23	Non-Toxin	1.1674	ANTIGEN	0.38	0.61	0.61	2.37	0.1	-1.37	0.07	0.5	7.1	1693.44
15	FIPVRMYRSNLFILG	maker-scaffold10x_445_pilon-snap-gene-0.20	Extracellular	Signal peptide	10.6	3	288.9	43.1	33.8	132.5	45.3	Type IV collagen alpha 1 chain	A0A4E0RX50	0.195	Non-Allergen	-0.95	Non-Toxin	1.348	ANTIGEN	0.02	0.65	0.65	0.78	0.33	-0.72	0.8	2	10.84	1826.46
16	FLMRIFFLDVRSGSL	maker-scaffold10x_1593_pilon-pred_gff_StringTie-gene-0.52	Extracellular	Signal peptide	232.7	93.6	307	1351.8	1055.4	339.6	843			0.221	Non-Allergen	-1.44	Non-Toxin	1.2071	ANTIGEN	0.02	0.65	0.65	1.06	0.33	-0.53	0.73	1	9.95	1801.4
17	FLRYVNNIRKSFATN	maker-scaffold10x_1007_pilon-snap-gene-0.9	Extracellular	Signal peptide	328.4	0.6	99.5	500.1	500	484.5	400.3	Alpha-mannosidase	A0A4E0RW88	0.297	Non-Allergen	-0.93	Non-Toxin	0.8617	ANTIGEN	-0.25	0.66	0.66	-0.42	0.57	-0.23	1.27	3	11.01	1843.33
18	FMYTLSSVKSIKLQT	maker-scaffold10x_327_pilon-snap-gene-0.32	Extracellular	Signal peptide	3475	35.5	825.2	1148.5	1183.5	594.7	1091.4	Multi-domain cystatin	A0A4E0RCV5	0.211	Non-Allergen	-0.67	Non-Toxin	0.3058	NON-ANTIGEN	-0.05	0.62	0.62	0.31	0.57	-0.45	0.8	2	9.72	1746.32
19	FRFDIFKQNYRMIME	maker-scaffold10x_1184_pilon-snap-gene-0.34	Extracellular	Signal peptide	712.7	1630.9	317.9	230.9	261.6	383	267.9	Cathepsin L%3B Papain family cysteine protease	A0A2H1C5N4	0.195	Non-Allergen	-1.15	Non-Toxin	0.9564	ANTIGEN	-0.23	0.71	0.71	-0.47	0.74	-0.04	1.13	1	8.93	2038.63
20	FVMNISFLFSADIIK	maker-scaffold10x_213_pilon-snap-gene-0.51	Extracellular	Signal peptide	210.8	19.7	844.4	12.9	12.8	169.5	13			0.188	Non-Allergen	-0.85	Non-Toxin	0.6371	ANTIGEN	0.17	0.67	0.67	1.41	0.24	-0.75	0.47	0	6.19	1745.33
21	GAKFIRSILDLAIAS	maker-scaffold10x_235_pilon-snap-gene-0.3	Extracellular	Signal peptide	80.6	27.7	231.8	212.7	217.6	133.7	212.7			0.342	Allergen	-0.61	Non-Toxin	0.3971	NON-ANTIGEN	0.04	0.62	0.62	1.03	0.41	-0.23	0.6	1	9.1	1575.1
22	GEIMHILYASATMIS	maker-scaffold10x_265_pilon-snap-gene-0.24	Extracellular	Signal peptide	1567.3	11.5	521.4	1.5	1.3	37.6	1.8			0.253	Non-Allergen	-0.77	Non-Toxin	0.587	ANTIGEN	0.15	0.59	0.59	0.93	0.18	-0.69	0.4	-0.5	5.25	1637.17
23	GERGYIRMARNRVLA	maker-scaffold10x_1194_pilon-snap-gene-0.35	Extracellular	Signal peptide	26797.8	7.1	21239.6	0.8	2.7	241.4	7.7			0.242	Non-Allergen	-1.51	Non-Toxin	0.5117	ANTIGEN	-0.36	0.66	0.66	-0.61	0.74	0.37	1.33	3	11.54	1762.28
24	GFMFDLATSMHALVI	maker-scaffold10x_199_pilon-snap-gene-0.35	Extracellular|Lysosome/Vacuole	Signal peptide	3547.2	14.5	493.2	16.3	15	108.5	17.5			0.287	Non-Allergen	-0.78	Non-Toxin	0.4972	ANTIGEN	0.21	0.6	0.6	1.38	0.1	-0.87	0.27	-0.5	5.09	1653.21
25	GHLFVMAAVMLMLVL	snap_masked-scaffold10x_58_pilon-processed-gene-0.90	Extracellular	Signal peptide	147	52.9	165.9	237.2	221.9	216.9	238.4			0.271	Non-Allergen	-1.33	Non-Toxin	0.8116	ANTIGEN	0.36	0.6	0.6	2.42	0.1	-1.31	0.07	0.5	7.1	1645.4
26	GLNRIDRLKASILLT	maker-scaffold10x_332_pilon-augustus-gene-0.12	Extracellular	Signal peptide	10.3	0.5	118.1	26.5	19.5	34.6	21.4	Basement membrane-specific heparan sulfate proteoglycan core protein	A0A4E0S494	0.293	Non-Allergen	-1.89	Non-Toxin	-0.5923	NON-ANTIGEN	-0.16	0.62	0.62	0.28	0.57	0.05	1	2	10.84	1683.26
27	GPQLRLYLPAPVLKV	maker-scaffold10x_2067_pilon-snap-gene-0.4	Extracellular	Signal peptide	975.5	1.3	149.6	23.7	26.1	120.5	26.9			0.377	Allergen	-1.68	Non-Toxin	1.1207	ANTIGEN	-0.01	0.57	0.57	0.47	0.49	-0.45	0.6	2	10.01	1664.3
28	GYIRMARNRVLAVGY	maker-scaffold10x_1194_pilon-snap-gene-0.35	Extracellular	Signal peptide	26797.8	7.1	21239.6	0.8	2.7	241.4	7.7			0.283	Non-Allergen	-1.18	Non-Toxin	0.8132	ANTIGEN	-0.16	0.67	0.67	0.12	0.49	-0.29	1.07	3	10.91	1739.29
29	HKFIPVRMYRSNLFI	maker-scaffold10x_445_pilon-snap-gene-0.20	Extracellular	Signal peptide	10.6	3	288.9	43.1	33.8	132.5	45.3	Type IV collagen alpha 1 chain	A0A4E0RX50	0.153	Non-Allergen	-0.9	Non-Toxin	1.2827	ANTIGEN	-0.13	0.61	0.61	0.08	0.67	-0.43	1	3.5	11.01	1921.56
30	HTEFRRASRMLLDHL	maker-scaffold10x_862_pilon-augustus-gene-0.34	Extracellular	Signal peptide	78.6	114	113.5	102	107.9	72	87.9			0.278	Non-Allergen	-1.41	Non-Toxin	0.2655	NON-ANTIGEN	-0.34	0.54	0.54	-0.7	0.77	0.28	1.2	2	9.87	1882.39
31	IGHLFVMAAVMLMLV	snap_masked-scaffold10x_58_pilon-processed-gene-0.90	Extracellular	Signal peptide	147	52.9	165.9	237.2	221.9	216.9	238.4			0.238	Non-Allergen	-1.27	Non-Toxin	0.3647	NON-ANTIGEN	0.37	0.61	0.61	2.47	0.1	-1.31	0.07	0.5	7.1	1645.4
32	IIISIVYLVPAHGAI	maker-scaffold10x_729_pilon-augustus-gene-0.39	Extracellular	Signal peptide	4.3	1.5	287.2	0.3	0.1	1.2	0.1			0.371	Allergen	-1.22	Non-Toxin	0.6498	ANTIGEN	0.35	0.58	0.58	2.07	0.1	-1.15	0.2	0.5	7.09	1579.2
33	IIVLIASWVRLVMCD	maker-scaffold10x_439_pilon-augustus-gene-0.21	Extracellular	Signal peptide	1496	9155.5	6256.8	13297.7	12993.3	10179.3	12378.5	Thioredoxin peroxidase	A0A4E0RVH8	0.263	Non-Allergen	-0.37	Non-Toxin	1.2679	ANTIGEN	0.2	0.64	0.64	2.01	0.16	-0.89	0.47	0	6.16	1731.42
34	IRPWIIAMAHRPMYC	maker-scaffold10x_1017_pilon-snap-gene-0.11	Extracellular	Signal peptide	472.4	1.7	95.5	16.5	23	56.1	25.1			0.265	Non-Allergen	0.41	Toxin	0.8737	ANTIGEN	-0.03	0.57	0.57	0.39	0.42	-0.68	0.73	2.5	9.55	1858.53
35	ISVFIAMAPASFLGH	maker-scaffold10x_589_pilon-augustus-gene-0.61	Extracellular	Signal peptide	135.8	53	66.2	572.2	632.7	1232.2	585.7			0.26	Non-Allergen	-1.16	Non-Toxin	1.434	ANTIGEN	0.26	0.56	0.56	1.54	0.1	-0.97	0.2	0.5	7.1	1561.09
36	KFIPVRMYRSNLFIL	maker-scaffold10x_445_pilon-snap-gene-0.20	Extracellular	Signal peptide	10.6	3	288.9	43.1	33.8	132.5	45.3	Type IV collagen alpha 1 chain	A0A4E0RX50	0.138	Non-Allergen	-0.71	Non-Toxin	1.162	ANTIGEN	-0.07	0.65	0.65	0.55	0.57	-0.52	0.93	3	11.01	1897.58
37	KFIRSILDLAIASLD	maker-scaffold10x_235_pilon-snap-gene-0.3	Extracellular	Signal peptide	80.6	27.7	231.8	212.7	217.6	133.7	212.7			0.345	Allergen	-0.97	Non-Toxin	0.2975	NON-ANTIGEN	0	0.62	0.62	0.95	0.41	-0.11	0.67	0	6.31	1675.22
38	KFRFDIFKQNYRMIM	maker-scaffold10x_1184_pilon-snap-gene-0.34	Extracellular	Signal peptide	712.7	1630.9	317.9	230.9	261.6	383	267.9	Cathepsin L%3B Papain family cysteine protease	A0A2H1C5N4	0.173	Non-Allergen	-0.87	Non-Toxin	1.1225	ANTIGEN	-0.26	0.71	0.71	-0.49	0.9	-0.04	1.2	3	10.29	2037.69
39	KLRPDLLVLIKSAPS	snap_masked-scaffold10x_251_pilon-processed-gene-0.40	Extracellular	Signal peptide	305	49.6	56.1	515	567.3	333.9	655.6			0.372	Allergen	-1.48	Non-Toxin	0.8918	ANTIGEN	-0.11	0.57	0.57	0.34	0.65	0.11	0.73	2	10.01	1650.26
40	KRIRGLFVYDKVFVL	maker-scaffold10x_1814_pilon-snap-gene-0.18	Extracellular	Signal peptide	40.9	44	122	151.3	126.4	150.4	128.4			0.271	Non-Allergen	-1.07	Non-Toxin	0.6205	ANTIGEN	-0.11	0.67	0.67	0.55	0.82	-0.15	0.93	3	10.29	1853.51
41	KRYVVYQTRALADSF	snap_masked-scaffold10x_415_pilon-processed-gene-0.1	Extracellular		34.2	5.9	40.7	64.4	54.8	28.6	63			0.343	Allergen	-0.48	Non-Toxin	0.5467	ANTIGEN	-0.25	0.64	0.64	-0.36	0.65	-0.05	1.13	2	9.72	1817.28
42	LALLRFVRPCQLYHI	maker-scaffold10x_217_pilon-snap-gene-1.120	Extracellular	Signal peptide	4.2	0.3	4.2	60	66.4	193.4	85.3			0.316	Allergen	-0.88	Non-Toxin	0.1926	NON-ANTIGEN	-0.02	0.56	0.56	0.83	0.51	-0.74	0.8	2.5	9.55	1842.51
43	LIIVLIASWVRLVMC	maker-scaffold10x_439_pilon-augustus-gene-0.21	Extracellular	Signal peptide	1496	9155.5	6256.8	13297.7	12993.3	10179.3	12378.5	Thioredoxin peroxidase	A0A4E0RVH8	0.241	Non-Allergen	-0.76	Non-Toxin	1.5106	ANTIGEN	0.29	0.63	0.63	2.5	0.16	-1.21	0.4	1	8.6	1729.5
44	LLRLLILNFRRLLRI	maker-scaffold10x_22_pilon-snap-gene-0.115	Extracellular	Signal peptide	121	31.4	79.9	71.8	77.5	71.2	73.5			0.274	Non-Allergen	-1.88	Non-Toxin	1.0003	ANTIGEN	-0.13	0.62	0.62	1.13	0.65	-0.43	1.2	4	12.48	1922.73
45	LLVLIKSAPSHFALR	snap_masked-scaffold10x_251_pilon-processed-gene-0.40	Extracellular	Signal peptide	305	49.6	56.1	515	567.3	333.9	655.6			0.349	Allergen	-1.6	Non-Toxin	0.6023	ANTIGEN	0.04	0.54	0.54	1.03	0.5	-0.53	0.6	2.5	11.01	1665.28
46	LMRIFFLDVRSGSLS	maker-scaffold10x_1593_pilon-pred_gff_StringTie-gene-0.52	Extracellular	Signal peptide	232.7	93.6	307	1351.8	1055.4	339.6	843			0.223	Non-Allergen	-1.47	Non-Toxin	0.6468	ANTIGEN	-0.03	0.64	0.64	0.82	0.33	-0.34	0.8	1	9.95	1741.3
47	LPVVEQLRISKPQFM	maker-scaffold10x_1081_pilon-augustus-gene-0.5	Extracellular	Signal peptide	0.3	0.1	0.5	45.9	54.6	320.8	74.6			0.302	Allergen	-1.58	Non-Toxin	0.4714	ANTIGEN	-0.1	0.62	0.62	0.15	0.66	-0.17	0.8	1	9.1	1785.41
48	LPVVMFNSANRLKSI	maker-scaffold10x_1149_pilon-snap-gene-0.4	Extracellular	Signal peptide	9.7	1.7	133.1	5.7	5.3	10.6	4			0.211	Non-Allergen	-1.03	Non-Toxin	0.1594	NON-ANTIGEN	-0.05	0.63	0.63	0.56	0.41	-0.38	0.8	2	11.01	1689.27
49	LRLLILNFRRLLRIF	maker-scaffold10x_22_pilon-snap-gene-0.115	Extracellular	Signal peptide	121	31.4	79.9	71.8	77.5	71.2	73.5			0.269	Non-Allergen	-2.15	Non-Toxin	1.0107	ANTIGEN	-0.12	0.63	0.63	1.06	0.65	-0.48	1.2	4	12.48	1956.74
50	LTSDFSILITMRLRQ	maker-scaffold10x_345_pilon-augustus-gene-1.200	Extracellular	Signal peptide	15.8	0.2	411.4	25.3	21.1	50.8	20.2	Collagen type IV alpha 2 chain	A0A4E0R6K9	0.203	Non-Allergen	-1.9	Non-Toxin	0.8264	ANTIGEN	-0.13	0.63	0.63	0.41	0.41	-0.25	1	1	9.95	1794.37
51	LVLIKSAPSHFALRD	snap_masked-scaffold10x_251_pilon-processed-gene-0.40	Extracellular	Signal peptide	305	49.6	56.1	515	567.3	333.9	655.6			0.356	Allergen	-1.57	Non-Toxin	0.2245	NON-ANTIGEN	-0.04	0.55	0.55	0.55	0.5	-0.21	0.67	1.5	9.1	1667.2
52	LYFYRVMTANRLAQT	maker-scaffold10x_759_pilon-snap-gene-0.16	Extracellular	Signal peptide	1673	0.4	327.3	7.3	9.1	25.6	8.6	Phospholipase B-like	A0A4E0RF24	0.257	Non-Allergen	-1.15	Non-Toxin	0.1808	NON-ANTIGEN	-0.15	0.64	0.64	0.01	0.41	-0.59	1.07	2	10	1847.38
53	LYLVYHISIDKAKSE	maker-scaffold10x_2067_pilon-snap-gene-0.4	Extracellular	Signal peptide	975.5	1.3	149.6	23.7	26.1	120.5	26.9			0.301	Allergen	-1.23	Non-Toxin	0.0896	NON-ANTIGEN	-0.07	0.6	0.6	0.03	0.67	-0.11	0.73	0.5	7.09	1779.29
54	MFMYTLSSVKSIKLQ	maker-scaffold10x_327_pilon-snap-gene-0.32	Extracellular	Signal peptide	3475	35.5	825.2	1148.5	1183.5	594.7	1091.4	Multi-domain cystatin	A0A4E0RCV5	0.195	Non-Allergen	-0.74	Non-Toxin	0.25	NON-ANTIGEN	-0.02	0.64	0.64	0.48	0.57	-0.51	0.73	2	9.72	1776.41
55	MIFTLNIKRLYIVYV	snap_masked-scaffold10x_1104_pilon-processed-gene-0.11	Extracellular	Signal peptide	4712.5	1.4	55.9	1.5	2.2	3.9	5.5			0.128	Non-Allergen	-1.25	Non-Toxin	0.559	ANTIGEN	0.1	0.67	0.67	1.27	0.41	-0.97	0.73	2	9.72	1886.61
56	MKIMRTLIASLLLIV	maker-scaffold10x_625_pilon-augustus-gene-0.0	Extracellular		577.9	0.9	73.2	363.3	387.5	198.8	498.8			0.175	Non-Allergen	-1.48	Non-Toxin	0.8579	ANTIGEN	0.15	0.63	0.63	1.91	0.41	-0.75	0.53	2	11.01	1715.52
57	NKVRLSKLLRFRTSK	maker-scaffold10x_1075_pilon-augustus-gene-0.40	Extracellular	Signal peptide	179.4	33.2	139.1	226.5	193.2	205.6	204			0.303	Allergen	-1.17	Non-Toxin	0.8376	ANTIGEN	-0.48	0.63	0.63	-0.84	1.22	0.6	1.53	6	12.32	1846.47
58	NRHMIFTLNIKRLYI	snap_masked-scaffold10x_1104_pilon-processed-gene-0.11	Extracellular	Signal peptide	4712.5	1.4	55.9	1.5	2.2	3.9	5.5			0.15	Non-Allergen	-0.87	Non-Toxin	0.4954	ANTIGEN	-0.16	0.63	0.63	0.05	0.67	-0.44	1.13	3.5	11.01	1932.6
59	NYIFVREMRPKIVPV	maker-scaffold10x_4_pilon-snap-gene-0.91	Extracellular	Signal peptide	938.3	19271.5	11.5	0.7	2	0.4	2.4			0.245	Non-Allergen	-0.91	Non-Toxin	0.719	ANTIGEN	-0.14	0.66	0.66	0.13	0.66	-0.13	0.93	2	10	1861.5
60	PDLLVLIKSAPSHFA	snap_masked-scaffold10x_251_pilon-processed-gene-0.40	Extracellular	Signal peptide	305	49.6	56.1	515	567.3	333.9	655.6			0.459	Allergen	-1.68	Non-Toxin	0.3984	NON-ANTIGEN	0.07	0.53	0.53	0.74	0.34	-0.41	0.4	0.5	7.09	1608.13
61	PHKFIPVRMYRSNLF	maker-scaffold10x_445_pilon-snap-gene-0.20	Extracellular	Signal peptide	10.6	3	288.9	43.1	33.8	132.5	45.3	Type IV collagen alpha 1 chain	A0A4E0RX50	0.22	Non-Allergen	-0.98	Non-Toxin	1.2551	ANTIGEN	-0.18	0.59	0.59	-0.33	0.67	-0.31	1	3.5	11.01	1905.51
62	PNRHMIFTLNIKRLY	snap_masked-scaffold10x_1104_pilon-processed-gene-0.11	Extracellular	Signal peptide	4712.5	1.4	55.9	1.5	2.2	3.9	5.5			0.134	Non-Allergen	-0.89	Non-Toxin	0.4154	ANTIGEN	-0.21	0.61	0.61	-0.36	0.67	-0.32	1.13	3.5	11.01	1916.55
63	PQLRLYLPAPVLKVG	maker-scaffold10x_2067_pilon-snap-gene-0.4	Extracellular	Signal peptide	975.5	1.3	149.6	23.7	26.1	120.5	26.9			0.377	Allergen	-1.88	Non-Toxin	1.0395	ANTIGEN	-0.01	0.57	0.57	0.47	0.49	-0.45	0.6	2	10.01	1664.3
64	PTKRLVRVTSPHILF	maker-scaffold10x_1814_pilon-snap-gene-0.18	Extracellular	Signal peptide	40.9	44	122	151.3	126.4	150.4	128.4			0.353	Allergen	-1.71	Non-Toxin	0.4651	ANTIGEN	-0.15	0.55	0.55	0.12	0.67	-0.19	0.93	3.5	12.01	1764.37
65	PVNYIFVREMRPKIV	maker-scaffold10x_4_pilon-snap-gene-0.91	Extracellular	Signal peptide	938.3	19271.5	11.5	0.7	2	0.4	2.4			0.245	Non-Allergen	-0.94	Non-Toxin	0.9479	ANTIGEN	-0.14	0.66	0.66	0.13	0.66	-0.13	0.93	2	10	1861.5
66	PVVEQLRISKPQFMS	maker-scaffold10x_1081_pilon-augustus-gene-0.5	Extracellular	Signal peptide	0.3	0.1	0.5	45.9	54.6	320.8	74.6			0.288	Non-Allergen	-1.63	Non-Toxin	0.6757	ANTIGEN	-0.15	0.62	0.62	-0.15	0.66	-0.03	0.87	1	9.1	1759.32
67	QFLRYVNNIRKSFAT	maker-scaffold10x_1007_pilon-snap-gene-0.9	Extracellular	Signal peptide	328.4	0.6	99.5	500.1	500	484.5	400.3	Alpha-mannosidase	A0A4E0RW88	0.31	Allergen	-0.81	Non-Toxin	0.7104	ANTIGEN	-0.25	0.66	0.66	-0.42	0.65	-0.23	1.27	3	11.01	1857.36
68	QHRFLIKFNGRVIDV	maker-scaffold10x_345_pilon-snap-gene-0.34	Extracellular	Signal peptide	24.8	11	72.7	71.7	68.5	79.8	81.8			0.299	Non-Allergen	-0.41	Non-Toxin	1.5384	ANTIGEN	-0.17	0.64	0.64	-0.01	0.75	-0.1	1.07	2.5	10.84	1842.41
69	QIRPWIIAMAHRPMY	maker-scaffold10x_1017_pilon-snap-gene-0.11	Extracellular	Signal peptide	472.4	1.7	95.5	16.5	23	56.1	25.1			0.244	Non-Allergen	0.31	Toxin	0.9435	ANTIGEN	-0.08	0.58	0.58	-0.01	0.51	-0.6	0.87	2.5	10.84	1883.53
70	QYKRYVVYQTRALAD	snap_masked-scaffold10x_415_pilon-processed-gene-0.1	Extracellular		34.2	5.9	40.7	64.4	54.8	28.6	63			0.363	Allergen	-0.23	Non-Toxin	0.827	ANTIGEN	-0.32	0.65	0.65	-0.81	0.74	-0.05	1.27	2	9.55	1874.34
71	RGYIRMARNRVLAVG	maker-scaffold10x_1194_pilon-snap-gene-0.35	Extracellular	Signal peptide	26797.8	7.1	21239.6	0.8	2.7	241.4	7.7			0.281	Non-Allergen	-1.3	Non-Toxin	0.9536	ANTIGEN	-0.28	0.67	0.67	-0.09	0.65	0.07	1.27	4	12.01	1732.3
72	RHMIFTLNIKRLYIV	snap_masked-scaffold10x_1104_pilon-processed-gene-0.11	Extracellular	Signal peptide	4712.5	1.4	55.9	1.5	2.2	3.9	5.5			0.124	Non-Allergen	-0.88	Non-Toxin	0.6801	ANTIGEN	-0.08	0.62	0.62	0.56	0.67	-0.55	1	3.5	11.01	1917.63
73	RIRGLFVYDKVFVLL	maker-scaffold10x_1814_pilon-snap-gene-0.18	Extracellular	Signal peptide	40.9	44	122	151.3	126.4	150.4	128.4			0.265	Non-Allergen	-1.35	Non-Toxin	0.797	ANTIGEN	0	0.66	0.66	1.07	0.57	-0.47	0.8	2	10	1838.5
74	RISVFIAMAPASFLG	maker-scaffold10x_589_pilon-augustus-gene-0.61	Extracellular	Signal peptide	135.8	53	66.2	572.2	632.7	1232.2	585.7			0.263	Non-Allergen	-1.31	Non-Toxin	1.2438	ANTIGEN	0.17	0.61	0.61	1.45	0.16	-0.74	0.4	1	10.11	1580.13
75	RLLILNFRRLLRIFR	maker-scaffold10x_22_pilon-snap-gene-0.115	Extracellular	Signal peptide	121	31.4	79.9	71.8	77.5	71.2	73.5			0.269	Non-Allergen	-2.18	Non-Toxin	0.757	ANTIGEN	-0.27	0.64	0.64	0.51	0.82	-0.16	1.47	5	12.61	1999.76
76	RNFRMSICNLSAISL	maker-scaffold10x_75_pilon-snap-gene-0.99	Extracellular	Signal peptide	111.3	30.5	71.6	71.6	70	50.5	66.3			0.227	Non-Allergen	-1.43	Non-Toxin	0.0016	NON-ANTIGEN	-0.13	0.64	0.64	0.48	0.33	-0.35	1	2	10.38	1725.27
77	RPDLLVLIKSAPSHF	snap_masked-scaffold10x_251_pilon-processed-gene-0.40	Extracellular	Signal peptide	305	49.6	56.1	515	567.3	333.9	655.6			0.355	Allergen	-1.54	Non-Toxin	0.6316	ANTIGEN	-0.06	0.54	0.54	0.32	0.5	-0.17	0.67	1.5	9.1	1693.24
78	RPWIIAMAHRPMYCS	maker-scaffold10x_1017_pilon-snap-gene-0.11	Extracellular	Signal peptide	472.4	1.7	95.5	16.5	23	56.1	25.1			0.258	Non-Allergen	0.53	Toxin	0.8024	ANTIGEN	-0.09	0.56	0.56	0.03	0.42	-0.54	0.8	2.5	9.55	1832.44
79	RQFLRYVNNIRKSFA	maker-scaffold10x_1007_pilon-snap-gene-0.9	Extracellular	Signal peptide	328.4	0.6	99.5	500.1	500	484.5	400.3	Alpha-mannosidase	A0A4E0RW88	0.314	Allergen	-0.75	Non-Toxin	0.4299	ANTIGEN	-0.35	0.67	0.67	-0.67	0.82	0	1.47	4	11.73	1912.44
80	RQNIIVASMNYRVGP	maker-scaffold10x_47_pilon-snap-gene-0.44	Extracellular	Signal peptide	7.9	1.2	25.6	61.6	56.9	77.9	53.5	Carboxylic ester hydrolase	A0A4E0QZQ3	0.313	Allergen	-0.85	Non-Toxin	0.6952	ANTIGEN	-0.17	0.66	0.66	-0.17	0.41	-0.25	1.07	2	10.84	1718.23
81	SLIIVLIASWVRLVM	maker-scaffold10x_439_pilon-augustus-gene-0.21	Extracellular	Signal peptide	1496	9155.5	6256.8	13297.7	12993.3	10179.3	12378.5	Thioredoxin peroxidase	A0A4E0RVH8	0.174	Non-Allergen	-0.96	Non-Toxin	1.4117	ANTIGEN	0.27	0.62	0.62	2.28	0.16	-1.13	0.47	1	10.11	1713.44
82	SLPVVMFNSANRLKS	maker-scaffold10x_1149_pilon-snap-gene-0.4	Extracellular	Signal peptide	9.7	1.7	133.1	5.7	5.3	10.6	4			0.232	Non-Allergen	-0.97	Non-Toxin	0.148	NON-ANTIGEN	-0.12	0.62	0.62	0.21	0.41	-0.24	0.87	2	11.01	1663.18
83	SNKVRLSKLLRFRTS	maker-scaffold10x_1075_pilon-augustus-gene-0.40	Extracellular	Signal peptide	179.4	33.2	139.1	226.5	193.2	205.6	204			0.308	Allergen	-1.33	Non-Toxin	0.8208	ANTIGEN	-0.42	0.62	0.62	-0.63	0.98	0.42	1.47	5	12.31	1805.37
84	SPFIVILCNYRSILF	maker-scaffold10x_281_pilon-snap-gene-0.158	Extracellular	Signal peptide	100.3	31.6	165	50.2	50.5	121.6	45.9	Golgi-associated plant pathogenesis protein 1%3B SCP-like protein	A0A2H1C4H4	0.306	Allergen	-0.58	Non-Toxin	1.4738	ANTIGEN	0.14	0.63	0.63	1.39	0.16	-1	0.6	1	8.57	1785.4
85	SQYKRYVVYQTRALA	snap_masked-scaffold10x_415_pilon-processed-gene-0.1	Extracellular		34.2	5.9	40.7	64.4	54.8	28.6	63			0.37	Allergen	-0.39	Non-Toxin	0.8211	ANTIGEN	-0.28	0.64	0.64	-0.63	0.74	-0.23	1.27	3	10	1846.33
86	SRISVFIAMAPASFL	maker-scaffold10x_589_pilon-augustus-gene-0.61	Extracellular	Signal peptide	135.8	53	66.2	572.2	632.7	1232.2	585.7			0.243	Non-Allergen	-1.15	Non-Toxin	1.0014	ANTIGEN	0.14	0.6	0.6	1.43	0.16	-0.72	0.47	1	10.11	1610.15
87	SSDVFILNRGDRIWD	maker-scaffold10x_65_pilon-snap-gene-0.10	Extracellular	Signal peptide	96	11.9	32.6	73.5	68.4	150.7	86			0.307	Allergen	-0.69	Non-Toxin	-0.5215	NON-ANTIGEN	-0.21	0.66	0.66	-0.41	0.33	0.2	1.07	-1	4.43	1793.18
88	SSNKVRLSKLLRFRT	maker-scaffold10x_1075_pilon-augustus-gene-0.40	Extracellular	Signal peptide	179.4	33.2	139.1	226.5	193.2	205.6	204			0.308	Allergen	-1.13	Non-Toxin	0.8532	ANTIGEN	-0.42	0.62	0.62	-0.63	0.98	0.42	1.47	5	12.31	1805.37
89	SVFIAMAPASFLGHV	maker-scaffold10x_589_pilon-augustus-gene-0.61	Extracellular	Signal peptide	135.8	53	66.2	572.2	632.7	1232.2	585.7			0.264	Non-Allergen	-1.15	Non-Toxin	1.5944	ANTIGEN	0.25	0.56	0.56	1.52	0.1	-0.95	0.2	0.5	7.1	1547.06
90	SYVFIVRAYDAKMHL	maker-scaffold10x_291_pilon-snap-gene-0.83	Extracellular	Signal peptide	15	18.5	163.7	13.4	12	12.5	9.7			0.212	Non-Allergen	-0.13	Non-Toxin	1.0902	ANTIGEN	-0.03	0.61	0.61	0.43	0.5	-0.48	0.73	1.5	8.84	1813.36
91	TEFRRASRMLLDHLD	maker-scaffold10x_862_pilon-augustus-gene-0.34	Extracellular	Signal peptide	78.6	114	113.5	102	107.9	72	87.9			0.307	Allergen	-1.74	Non-Toxin	-0.0343	NON-ANTIGEN	-0.36	0.59	0.59	-0.72	0.67	0.51	1.2	0.5	7.11	1860.33
92	TFKYFYLLFSEPSDL	maker-scaffold10x_102_pilon-snap-gene-0.28	Extracellular	Signal peptide	185.7	79.3	44	93.7	99.3	43.3	77.8			0.374	Allergen	-1.44	Non-Toxin	0.505	ANTIGEN	0.02	0.61	0.61	0.16	0.33	-0.55	0.6	-1	4.38	1870.34
93	TLIILEFTRRLGQTM	maker-scaffold10x_1096_pilon-snap-gene-0.63	Extracellular	Signal peptide	75.4	16.1	42.7	21	27.1	91.8	28.2			0.249	Non-Allergen	-0.77	Non-Toxin	0.4789	ANTIGEN	-0.09	0.63	0.63	0.44	0.49	-0.32	0.93	1	9.95	1792.41
94	TYRFLDLTPLALNRI	snap_masked-scaffold10x_457_pilon-processed-gene-0.11	Extracellular	Signal peptide	358.9	3155.4	2.8	0.1	0.3	0.1	0.4	Lectin C-type domain	A0A4E0RC75	0.341	Allergen	-1.37	Non-Toxin	-0.4304	NON-ANTIGEN	-0.11	0.6	0.6	0.27	0.33	-0.39	0.93	1	9.1	1806.36
95	VLYFYRVMTANRLAQ	maker-scaffold10x_759_pilon-snap-gene-0.16	Extracellular	Signal peptide	1673	0.4	327.3	7.3	9.1	25.6	8.6	Phospholipase B-like	A0A4E0RF24	0.27	Non-Allergen	-1.25	Non-Toxin	0.1236	NON-ANTIGEN	-0.1	0.65	0.65	0.33	0.41	-0.67	1	2	10	1845.41
96	VNYIFVREMRPKIVP	maker-scaffold10x_4_pilon-snap-gene-0.91	Extracellular	Signal peptide	938.3	19271.5	11.5	0.7	2	0.4	2.4			0.245	Non-Allergen	-0.9	Non-Toxin	0.4914	ANTIGEN	-0.14	0.66	0.66	0.13	0.66	-0.13	0.93	2	10	1861.5
97	VQYRVVITPPVLKVR	maker-scaffold10x_1376_pilon-augustus-gene-0.5	Extracellular	Signal peptide	8.2	1.9	387	219.9	210.5	171.5	210.9			0.4	Allergen	-1.49	Non-Toxin	0.5284	ANTIGEN	-0.11	0.63	0.63	0.51	0.65	-0.31	0.93	3	11.01	1767.42
98	WARVVFIRAKLVYRI	maker-scaffold10x_819_pilon-snap-gene-0.42	Extracellular	Signal peptide	102.5	1.8	1648.4	1130.2	1191.6	3676.1	1287.4			0.253	Non-Allergen	-1.36	Non-Toxin	1.0428	ANTIGEN	-0.08	0.65	0.65	0.81	0.73	-0.47	1.07	4	11.73	1890.57
99	WGERGYIRMARNRVL	maker-scaffold10x_1194_pilon-snap-gene-0.35	Extracellular	Signal peptide	26797.8	7.1	21239.6	0.8	2.7	241.4	7.7			0.234	Non-Allergen	-1.48	Non-Toxin	0.8012	ANTIGEN	-0.35	0.66	0.66	-0.79	0.74	0.17	1.4	3	11.54	1877.42
100	YFTLFQHSRVLLVNT	maker-scaffold10x_1_pilon-pred_gff_StringTie-gene-0.86	Extracellular	Signal peptide	1.1	0.6	0.9	363	306.4	464.1	304.1			0.291	Non-Allergen	-1.37	Non-Toxin	0.9148	ANTIGEN	-0.01	0.59	0.59	0.48	0.34	-0.89	0.87	1.5	9.1	1838.37
101	YFYRVMTANRLAQTG	maker-scaffold10x_759_pilon-snap-gene-0.16	Extracellular	Signal peptide	1673	0.4	327.3	7.3	9.1	25.6	8.6	Phospholipase B-like	A0A4E0RF24	0.267	Non-Allergen	-1.26	Non-Toxin	0.4868	ANTIGEN	-0.17	0.65	0.65	-0.27	0.41	-0.47	1.07	2	10	1791.27
102	YHYRIVAIVTYPHMI	maker-scaffold10x_291_pilon-snap-gene-0.83	Extracellular	Signal peptide	15	18.5	163.7	13.4	12	12.5	9.7			0.267	Non-Allergen	-0.97	Non-Toxin	1.0375	ANTIGEN	0.07	0.56	0.56	0.57	0.36	-1.03	0.67	2	8.84	1876.48
103	YIFVREMRPKIVPVE	maker-scaffold10x_4_pilon-snap-gene-0.91	Extracellular	Signal peptide	938.3	19271.5	11.5	0.7	2	0.4	2.4			0.248	Non-Allergen	-0.98	Non-Toxin	0.9568	ANTIGEN	-0.14	0.65	0.65	0.13	0.74	0.05	0.87	1	8.93	1876.51
104	YIRMARNRVLAVGYG	maker-scaffold10x_1194_pilon-snap-gene-0.35	Extracellular	Signal peptide	26797.8	7.1	21239.6	0.8	2.7	241.4	7.7			0.283	Non-Allergen	-1.26	Non-Toxin	0.7479	ANTIGEN	-0.16	0.67	0.67	0.12	0.49	-0.29	1.07	3	10.91	1739.29
105	YKRYVVYQTRALADS	snap_masked-scaffold10x_415_pilon-processed-gene-0.1	Extracellular		34.2	5.9	40.7	64.4	54.8	28.6	63			0.348	Allergen	-0.29	Non-Toxin	0.8466	ANTIGEN	-0.29	0.64	0.64	-0.63	0.65	-0.04	1.2	2	9.55	1833.28
